# Supplementary material for: Identifying and Ranking Strategies to Address Housing Insecurity and Homelessness Within the LGBTQIA+ Community in Southern Nevada: Utilization of Community-Based Participatory Research and Concept Mapping
Source: Int J Environ Res Public Health. 2024 Nov 21;21(12):1540. doi: 10.3390/ijerph21121540 (PMC11675821; doi:10.3390/ijerph21121540)
Supplement: Supplementary file 1 [file ijerph-21-01540-s001.zip]

Archive with 1 entries (1 files):
- ijerph-3286450-supplementary.pdf
